# Supplementary material for: Viroscope: Plant viral diagnosis from high-throughput sequencing data using biologically-informed genome assembly coverage
Source: Front Microbiol. 2022 Oct 21;13:967021. doi: 10.3389/fmicb.2022.967021 (PMC9634423; doi:10.3389/fmicb.2022.967021)
Supplement: Supplementary file 4 [file Table_3.XLSX]

## Sheet: Hoja 1
Table S3. Pavium panel-I and viral reads distribution in synthetic data						Synab		Synhom
Abbreviation	Virus name	Tax ID	Length (bp)	Segments	NCBI Accesssions	Percentage	#Reads	Percentage	#Reads
ACLSV	apple chlorotic leaf spot virus	12175	7555	1	NC_001409.1	0	0	9.09	54546
ApMV	apple mosaic virus	12319	8511	3	NC_003464.1, NC_003465.1, NC_003480.1	0	0	9.09	54546
CGRMV	cherry green ring mottle virus	65467	8372	1	NC_001946.1	0.05	300	9.09	54546
CNRMV	cherry necrotic rusty mottle virus	129143	8432	1	NC_002468.1	0.38	2280	9.09	54546
CVA	cherry virus A	42882	7383	1	NC_003689.1	41.63	249780	9.09	54546
LChV-1	little cherry virus 1	217686	16934	1	NC_001836.1	0	0	9.09	54546
LChV-2	little cherry virus 2	154339	15045	1	NC_005065.1	0	0	9.09	54546
PBNSPaV	plum bark necrosis stem pitting associated virus	675077	14214	1	NC_009992.1	0	0	9.09	54546
PPV	plum pox virus	12211	9741	1	NC_001445.1	0	0	9.09	54546
PDV	prune dwarf virus	33760	8096	3	NC_008039.1, NC_008037.1, NC_008038.1	22.4	134400	9.09	54546
PNRSV	prunus necrotic ringspot virus	37733	7880	3	NC_004362.1, NC_004363.1, NC_004364.1	35.54	213240	9.09	54546
Synab percentages are based on empirical distribution of viruses in samples SD-L1, SD-L2, SD-S1, SD-S2, which together yielded a total of 3% of viral reads (average percentages using Minimap2, Kraken2 and Centrifuge in the read assignment), that is, a total of 600K reads in a sample of 20M reads. Synhom percentages are based on an homogeneous distribution of reads. Lengh is reported as the total …
