# Supplementary material for: Viroscope: Plant viral diagnosis from high-throughput sequencing data using biologically-informed genome assembly coverage
Source: Front Microbiol. 2022 Oct 21;13:967021. doi: 10.3389/fmicb.2022.967021 (PMC9634423; doi:10.3389/fmicb.2022.967021)
Supplement: Supplementary file 7 [file Table_6.XLSX]

## Sheet: Hoja 1
Table S6. List of viruses of Pavium panel-I and primers to perform RT-PCR internal
Virus name	Primer name	Primer seqs (5` to 3`)	Amplicon size (bp)
apple chlorotic leaf spot virus	ACLSV_F	TTTCTGTTGGTGCTGATATTGCGCCTCAATCGTGGTCAAG	237
apple chlorotic leaf spot virus	ACLSV_R	ACTTGCCTGTCGCTCTATCTTCGCGTTCGTACTGAAATCCG
apple mosaic virus	ApMV_F	TTTCTGTTGGTGCTGATATTGCGTTACAGCCGAACAGCAAGC	202
apple mosaic virus	ApMV_R	ACTTGCCTGTCGCTCTATCTTCACCGGTTCATCGACTGTTC
cherry green ring mottle virus	CGRMV_F	CAAAGATGGTCGGGAAGGCT	181
cherry green ring mottle virus	CGRMV_R	TTGGCACCTTCCACAACCTT
cherry necrotic rusty mottle virus	CNRMV_F	TCCCGAAGAAGAAGACGACT	266
cherry necrotic rusty mottle virus	CNRMV_R	CGTTTCAGATTCAGGCACCT
cherry virus A	CVA_F	ACATCTGACTGCGAAACCAG	159
cherry virus A	CVA_R	TGTTCGCTTGTACCCATCAC
little cherry virus 1	LChV1_F	TGAGACCGAGTTCAGAGTCA	294
little cherry virus 1	LChV1_R	ACACCACCAATTTCGCATCA
little cherry virus 2	LChV2_F	TTTCTGTTGGTGCTGATATTGCACCTTTTCAACAGCCGCTCTT	259
little cherry virus 2	LChV2_R	ACTTGCCTGTCGCTCTATCTTCTTATTCACACCCACCCACCG
plum bark necrosis stem pitting associated virus	PBNSPaV_F	TTTCTGTTGGTGCTGATATTGCATTCCGTCGGCCGTTATACC	145
plum bark necrosis stem pitting associated virus	PBNSPaV_R	ACTTGCCTGTCGCTCTATCTTCCCAGCCACAAACTTGAAGG
prune dwarf virus	PDV_F	GACCGAATGTGCCCGTAAAAAG	195
prune dwarf virus	PDV_R	TGAGTCCGTAGACACCATTAGAAAC
prunus necrotic ringspot virus	PNRSV_F	CGACAGAGGCAGTGAAGTAC	137
prunus necrotic ringspot virus	PNRSV_R	CTCCACCATCCCAATCCAAC
plum pox virus	PPV_S	TTTCTGTTGGTGCTGATATTGCAAACGCCAAGGCAA	157
plum pox virus	PPV_R	ACTTGCCTGTCGCTCTATCTTCCCAAGTGCCGAACATGTG
phytoene desaturase 1 (PDS1)	PDS1_F	CCGTTGAAGGTCGTGATTGC	298
phytoene desaturase 1 (PDS1)	PDS1_R	CAAACCGGCTGAACTCTCC
PDS1: plant constitutive gene as positive control
