# Supplementary material for: Viroscope: Plant viral diagnosis from high-throughput sequencing data using biologically-informed genome assembly coverage
Source: Front Microbiol. 2022 Oct 21;13:967021. doi: 10.3389/fmicb.2022.967021 (PMC9634423; doi:10.3389/fmicb.2022.967021)
Supplement: Supplementary file 11 [file Table_10.XLSX]

## Sheet: Hoja 1
Table S10. Performance on external datasets
		Read Assignment				VGAC ≥ 0.1				VGAC ≥ 0.2				VGAC ≥ 0.3				VGAC ≥ 0.4				VGAC ≥ 0.5				VGAC ≥ 0.6				VGAC ≥ 0.7				VGAC ≥ 0.8				VGAC ≥ 0.9				VGAC ≥ 1.0				80/80
Group	Measure	C	K	M	Ave	C	K	M	Ave	C	K	M	Ave	C	K	M	Ave	C	K	M	Ave	C	K	M	Ave	C	K	M	Ave	C	K	M	Ave	C	K	M	Ave	C	K	M	Ave	C	K	M	Ave	C	K	M	Ave
Viromock	Sensitivity	1	1	1	1	1	1	0.87	0.96	1	0.93	0.8	0.91	0.87	0.87	0.8	0.84	0.87	0.87	0.8	0.84	0.87	0.87	0.8	0.84	0.8	0.8	0.8	0.8	0.8	0.8	0.8	0.8	0.8	0.8	0.73	0.78	0.8	0.8	0.6	0.73	0.2	0.2	0.07	0.16	1	0.93	0.8	0.91
	Specificity	0.24	0.24	0.86	0.44	1	1	1	1	1	1	1	1	1	1	1	1	1	1	1	1	1	1	1	1	1	1	1	1	1	1	1	1	1	1	1	1	1	1	1	1	1	1	1	1	1	1	1	1
	Precision	0.28	0.28	0.68	0.41	1	1	1	1	1	1	1	1	1	1	1	1	1	1	1	1	1	1	1	1	1	1	1	1	1	1	1	1	1	1	1	1	1	1	1	1	1	1	1	1	1	1	1	1
	Accuracy	0.41	0.41	0.89	0.57	1	1	0.97	0.99	1	0.98	0.95	0.98	0.97	0.97	0.95	0.96	0.97	0.97	0.95	0.96	0.97	0.97	0.95	0.96	0.95	0.95	0.95	0.95	0.95	0.95	0.95	0.95	0.95	0.95	0.94	0.95	0.95	0.95	0.91	0.94	0.82	0.82	0.79	0.81	1	0.98	0.95	0.98
	FDR	0.72	0.72	0.32	0.59	0	0	0	0	0	0	0	0	0	0	0	0	0	0	0	0	0	0	0	0	0	0	0	0	0	0	0	0	0	0	0	0	0	0	0	0	0	0	0	0	0	0	0	0
SmallRNA	Sensitivity	1	0.77	0.77	0.85	0.5	0.45	0.36	0.44	0.32	0.32	0.27	0.3	0.27	0.32	0.18	0.26	0.23	0.23	0.18	0.21	0.23	0.18	0.14	0.18	0.14	0.14	0.14	0.14	0.09	0.09	0.14	0.11	0.05	0.09	0	0.05	0	0	0	0	0	0	0	0	0.27	0.23	0.14	0.21
	Specificity	0.33	0.5	0.92	0.58	1	1	1	1	1	1	1	1	1	1	1	1	1	1	1	1	1	1	1	1	1	1	1	1	1	1	1	1	1	1	1	1	1	1	1	1	1	1	1	1	1	1	1	1
	Precision	0.73	0.74	0.94	0.81	1	1	1	1	1	1	1	1	1	1	1	1	1	1	1	1	1	1	1	1	1	1	1	1	1	1	1	1	1	1	-	1	-	-	-	-	-	-	-	-	1	1	1	1
	Accuracy	0.76	0.68	0.82	0.75	0.68	0.65	0.59	0.64	0.56	0.56	0.53	0.55	0.53	0.56	0.47	0.52	0.5	0.5	0.47	0.49	0.5	0.47	0.44	0.47	0.44	0.44	0.44	0.44	0.41	0.41	0.44	0.42	0.38	0.41	0.35	0.38	0.35	0.35	0.35	0.35	0.35	0.35	0.35	0.35	0.53	0.5	0.44	0.49
	FDR	0.27	0.26	0.06	0.19	0	0	0	0	0	0	0	0	0	0	0	0	0	0	0	0	0	0	0	0	0	0	0	0	0	0	0	0	0	0	-	0	-	-	-	-	-	-	-	-	0	0	0	0
Nanopore	Sensitivity	0.96	0.96	0.96	0.96	0.96	0.96	0.96	0.96	0.96	0.96	0.96	0.96	0.92	0.92	0.92	0.92	0.92	0.92	0.92	0.92	0.88	0.88	0.88	0.88	0.81	0.77	0.85	0.81	0.81	0.77	0.85	0.81	0.81	0.77	0.81	0.79	0.77	0.73	0.77	0.76	0	0	0	0	0.96	0.96	0.92	0.95
	Specificity	0.22	0.33	0.67	0.41	1	1	0.94	0.98	1	1	0.94	0.98	1	1	0.94	0.98	1	1	0.94	0.98	1	1	1	1	1	1	1	1	1	1	1	1	1	1	1	1	1	1	1	1	1	1	1	1	1	1	0.94	0.98
	Precision	0.64	0.68	0.81	0.71	1	1	0.96	0.99	1	1	0.96	0.99	1	1	0.96	0.99	1	1	0.96	0.99	1	1	1	1	1	1	1	1	1	1	1	1	1	1	1	1	1	1	1	1	-	-	-	-	1	1	0.96	0.99
	Accuracy	0.66	0.7	0.84	0.73	0.98	0.98	0.95	0.97	0.98	0.98	0.95	0.97	0.95	0.95	0.93	0.95	0.95	0.95	0.93	0.95	0.93	0.93	0.93	0.93	0.89	0.86	0.91	0.89	0.89	0.86	0.91	0.89	0.89	0.86	0.89	0.88	0.86	0.84	0.86	0.86	0.41	0.41	0.41	0.41	0.98	0.98	0.93	0.96
	FDR	0.36	0.32	0.19	0.29	0	0	0.04	0.01	0	0	0.04	0.01	0	0	0.04	0.01	0	0	0.04	0.01	0	0	0	0	0	0	0	0	0	0	0	0	0	0	0	0	0	0	0	0	-	-	-	-	0	0	0.04	0.01
Average	Sensitivity	0.99	0.91	0.91	0.94	0.82	0.81	0.73	0.79	0.76	0.74	0.68	0.73	0.69	0.7	0.63	0.68	0.67	0.67	0.63	0.66	0.66	0.64	0.61	0.64	0.58	0.57	0.59	0.58	0.57	0.55	0.59	0.57	0.55	0.55	0.51	0.54	0.52	0.51	0.46	0.5	0.07	0.07	0.02	0.05	0.74	0.71	0.62	0.69
	Specificity	0.26	0.36	0.82	0.48	1	1	0.98	0.99	1	1	0.98	0.99	1	1	0.98	0.99	1	1	0.98	0.99	1	1	1	1	1	1	1	1	1	1	1	1	1	1	1	1	1	1	1	1	1	1	1	1	1	1	0.98	0.99
	Precision	0.55	0.56	0.81	0.64	1	1	0.99	1	1	1	0.99	1	1	1	0.99	1	1	1	0.99	1	1	1	1	1	1	1	1	1	1	1	1	1	1	1	1	1	1	1	1	1	1	1	1	1	1	1	0.99	1
	Accuracy	0.61	0.6	0.85	0.69	0.88	0.87	0.84	0.87	0.85	0.84	0.81	0.83	0.82	0.83	0.79	0.81	0.81	0.81	0.79	0.8	0.8	0.79	0.78	0.79	0.76	0.75	0.77	0.76	0.75	0.74	0.77	0.75	0.74	0.74	0.73	0.74	0.72	0.72	0.71	0.72	0.53	0.53	0.52	0.52	0.84	0.82	0.78	0.81
	FDR	0.45	0.44	0.19	0.36	0	0	0.01	0	0	0	0.01	0	0	0	0.01	0	0	0	0.01	0	0	0	0	0	0	0	0	0	0	0	0	0	0	0	0	0	0	0	0	0	0	0	0	0	0	0	0.01	0
Average	Sensitivity	0.98	0.98	0.98	0.98	0.98	0.98	0.91	0.96	0.98	0.95	0.88	0.94	0.89	0.89	0.86	0.88	0.89	0.89	0.86	0.88	0.88	0.88	0.84	0.86	0.8	0.78	0.82	0.8	0.8	0.78	0.82	0.8	0.8	0.78	0.77	0.79	0.78	0.77	0.68	0.74	0.1	0.1	0.03	0.08	0.98	0.95	0.86	0.93
Viromock	Specificity	0.23	0.28	0.76	0.43	1	1	0.97	0.99	1	1	0.97	0.99	1	1	0.97	0.99	1	1	0.97	0.99	1	1	1	1	1	1	1	1	1	1	1	1	1	1	1	1	1	1	1	1	1	1	1	1	1	1	0.97	0.99
Nanopore	Precision	0.46	0.48	0.74	0.56	1	1	0.98	0.99	1	1	0.98	0.99	1	1	0.98	0.99	1	1	0.98	0.99	1	1	1	1	1	1	1	1	1	1	1	1	1	1	1	1	1	1	1	1	1	1	1	1	1	1	0.98	0.99
	Accuracy	0.53	0.56	0.87	0.65	0.99	0.99	0.96	0.98	0.99	0.98	0.95	0.97	0.96	0.96	0.94	0.96	0.96	0.96	0.94	0.96	0.95	0.95	0.94	0.95	0.92	0.91	0.93	0.92	0.92	0.91	0.93	0.92	0.92	0.91	0.91	0.91	0.91	0.9	0.89	0.9	0.61	0.61	0.6	0.61	0.99	0.98	0.94	0.97
	FDR	0.54	0.52	0.26	0.44	0	0	0.02	0.01	0	0	0.02	0.01	0	0	0.02	0.01	0	0	0.02	0.01	0	0	0	0	0	0	0	0	0	0	0	0	0	0	0	0	0	0	0	0	0	0	0	0	0	0	0.02	0.01
Refer to Materials and Methods for more details on these measures. C: Centrifuge; K: Kraken2; M: Minimap2; Ave: Average value
[truncated: 14 more columns]
